# Supplementary material for: α-Terpineol Induces Shelterin Components TRF1 and TRF2 to Mitigate Senescence and Telomere Integrity Loss via A Telomerase-Independent Pathway
Source: Antioxidants (Basel). 2024 Oct 17;13(10):1258. doi: 10.3390/antiox13101258 (PMC11504354; doi:10.3390/antiox13101258)
Supplement: Supplementary file 1 [file antioxidants-13-01258-s001.zip]

Archive with 1 entries (1 files):
- antioxidants-3238673-supplementary.pdf
